# Supplementary material for: Identification of Bacterial Membrane Selectivity of Romo1-Derived Antimicrobial Peptide AMPR-22 via Molecular Dynamics
Source: Int J Mol Sci. 2022 Jul 3;23(13):7404. doi: 10.3390/ijms23137404 (PMC9266825; doi:10.3390/ijms23137404)
Supplement: Supplementary file 1 [file ijms-23-07404-s001.zip]

Archive with 1 entries (1 files):
- ijms-1781607-supplementary.pdf
